# Supplementary material for: The Impact of Patient-Generated Health Data From Mobile Health Technologies on Health Care Management and Clinical Decision-Making: Narrative Scoping Review
Source: J Med Internet Res. 2025 Dec 19;27:e77359. doi: 10.2196/77359 (PMC12716635; doi:10.2196/77359)
Supplement: Multimedia Appendix 2 [file jmir-v27-e77359-s002.xlsx]

## Sheet: Extracted text
Paper ref	Paper	Authors	Paper type	Impact on healthcare management described	Disease	mHealth caracteristics	Type of data	Country	Type of visualisation	App	Age	Sex	Sample size	Population	Pathway	Decision maker	Healthcare provider	Study design	Year
1	Using patient-generated health data in clinical practice: How timing influences its function in rheumatology outpatient consultations	Louise Laverty, Julie Gandrup, Charlotte A. Sharp, Angelo Ercia, Caroline Sanders, Dawn Dowding, William G. Dixon, Sabine N. van der Veer	Article	clinicians introduced and discussed the PGHD during the review section of the appointment (pg. 627). In five appointments, the clinician integrated the PGHD into the introductory section (…) and in four appointments the PGHD was also discussed in the concluding section (pg627). 3 main ways in which clinicians used the PGHD (...) to invite patients to collaborate, to corroborate patients verbal ac…	Rheumatoid Arthritis	integrated PGHD from smartphones into HER, utilised mHealth with consulations	PGHD	UK	Line graph	REMORA	mean = 56.9, SD = 11.1	14 Female	20		Outpatient Consulation		NHS	Observational Study, Secondary Analysis, Qualitative	2021
2	Application of Patient-Generated Health Data in Managing Chronic Conditions in Hospital Kuala Lumpur: A Qualitative Study.	Ao Lik Lee, Nik Nur Eliza Mohamed	Article	Most hospitals in Klang Valley do not have ICT infrastructure to support the usage of electronic data.	Chronic conditions	understanding how HCPs use PGHD	PGHD	Malaysia	None								Hospital Kuala Lumpur (HKL)	Exploratory Qualitaive Study	2022
3	The PICASO cloud platform for improved holistic care in rheumatoid arthritis treatment-experiences of patients and clinicians	Jutta G. Richter, Gamal Chehab, Catarina Schwartz, Elisabeth Ricken, Monika Tomczak, Hasan Acar, Henrike Gappa, Carlos A. Velasco, Peter Rosengren, Armanas Povilionis, Matthias Schneider and Jesper Thestrup	Article	Physicians valued the enhanced information that enabled a new comprehensive view of patients and their co-morbidities and may support treatment decisions. The data offered were used even though they are not yet officially recommended as standard of care (pg.10). 75% of the clinicians were satisfied with the CD (pg.8). Patients' additional health data shared and provided in the CD via the PICASO p…	Rheumatoid Arthritis	utilised mHealth with consultation, integrated ePGHD into EPRs, part of wider remote monitoring intervention		Germany	Line graph, Bar chart	PICASO	mean = 58.6, SD = 10.8	24/30 Female	30		Outpatient Care		Various (?)	proof-of-concept study	2021
4	A Clinically Integrated mHealth App and Practice Model for Collecting Patient-Reported Outcomes between Visits for Asthma Patients: Implementation and Feasibility	Robert S. Rudin, Chrisopher H. Fanta, Nabeel Qureshi, Erin Duffy, Maria O. Edelen, Anuj K. Dalal, David W. Bates	Article	Clinicians found the intervention generally non-intrusive and/or helpful is informing their discussions with patients (pg.787). (…) not disruptive to their workflows at all. One suggested the intervention reduced their workload by receiving updates from the nurse instead of making multiple calls to get a hols of patients (pg.787). They mostly did not utilize the PRO data becuse they did not notic…	Asthma	utilised mHealth with consultations through clinically integrated app, part of a wider remote monitoring intervention, integrated with EPRs	PROs	USA	"one page summary of each patient's PRO data", line graph				26		Outpatient Care		Brigham and Women's Hospital (ambulatory clinics)	Feasibility study	2019
5	Transforming health care delivery through consumer engagement, health data transparency, and patient-generated health information	D. Z. Sands, J. S. Wald	Literature Review	the value of expanding the technical and procedural capabilities for sharing PGHI, incorporating it into decision-making, documenting it, and engagine patients, and caregivers, and providers effectively needs greater exploration through formal and applied research (...) (pg.174). these changes to health care systems will lead to greater creativity and innovation among health care providers, who w…	Chronic conditions		PGHI	USA										Literature Review	2014
6	Feasibility and Acceptability of a Digital Patient-Reported Outcome Tool in Routine Outpatient Diabetes Care: Mixed Methods Formative Pilot Study	Soren E Skovlund, Lise Havbæk Troelsen, Lise Mellergaard Noergaar, Anna Pietraszek, Poul Erik Jakobsen, Niels Ejskjaer	Article (Paper?)	All 14 people with diabetes rated the person-centered autonomy-supportive communication style of the HCPs positively, with mean scores ranging between 4.5 and 4.8 (out of 5) (pg. 8). (…) felt that their HCPs were focused on their priorities, encouraged them to speak, and made them feel comfortable talking about their needs, and all felt they got the care and advice that they had hoped for. (...) …	Diabetes	integrated into EPRs, part of a wider remote monitoring intervention, utilised mhealth with consultations, focused of earlier triage,	PROs	Denmark	Traffic lights (?), No graphs		mean = 56.6, range = 24-79	7 Female	12		Outpatient Care			Mixed Methods Formative Pilot Study	2021
7	Development and Testing of an Electronic Health Record‐Integrated Patient‐Reported Outcome Application and Intervention to Improve Efficiency of Rheumatoid Arthritis Care	Daniel H. Solomon, Anuj K. Dalal, Adam B. Landman, Leah Santacrose, Hallie Altwies, Jackie Stratton, and Robert S. Rudin	Article	Key findings from clinicans included, first, that they believed the availability of PRO data viewable directly within the patient chart may help them prepare for a visit, allow them to bring up issues that the patients may have forgotten, and help them identify issues that patients may be reluctant to bring up themselves during visits (pg.970). Several clinicians recognised benefits such as freei…	Rheumatoid Arthritis	part of a remote monitoring intervention, integrated with EPRs, used for symptom tracking and early triage	PROs	USA	Line graph				62					Interrupted Time-Series Analysis	2022
8	Effect of collaborative review of electronic patient-reported outcomes for shared reporting in breast cancer patients: Descriptive comparative study.	Andreas Trojan, Basil Bättig, Meinrad Mannhart, Burkhardt Seifert, Mathis N. Brauchbar, Marco Egbring	Article (Paper?)	Patients in both groups also stated that the app had a positive effect on thei doctor visits and that they symptoms were encountered for shared review (pg.6).	Breast Cancer	utilised mhealth app for disease activity tracking, used with consultations	PROs	Switzerland	Line graph	Consilium Care	mean = 52 (11), 56 (12)	99% female	192					Comparative Observational Study	2021
9	Student-led clinics and ePROs to accelerate diagnosis and treatment of patients with axial spondyloarthritis: results from a prospective pilot study.	Sophie von Rohr, Johannes Knitza, Manuel Grahammer, Marc Schmalzing, Sebastan Kuhn, Georg Schett, Andreas Ramming, Hannah Labinsky	Article	ePRO monitoring could be used to actually guide therapeutic decisions (pg.1906). Early implementation of ePROs enabled remote, yet standardised assessment of therapeutic response and importantly timely change of treatment (pg.1909).	Axial Spondyloarthritis	used mhealth for symptm tracking, with consultations	PROs	Germany			mdn = 37.2, IQR = 20.6	21 (58.3%) female	36					Prospective Pilot Study	2023
10	Patient-initiated cardiovascular monitoring with commercially available devices: How useful is it in a cardiology outpatient setting? Mixed methods, observational study.	Christine A'Court, Wilfred Jenkins, Claie Reidy and Chrysanthi Papoutsi	Article	The aim of the interviews was to understand how clinicians engage with patient-generated data and the issues surrounding it's use (pg.3). We categorised self-monitoring devices as contributing to clinical decision-making or management in 127/185 (69%) cases. In a sizeable portion (55/127), patient-supplied data assisted with managing known conditions. In 46/127 letters, patient data facilitated c…	Cardiovascular conditions	used mhealth with consulations(?)	Wearables/Remote monitors	UK							Outpatient Care		NHS	Mixed methods, observational study	2022
11	The Clinical Impact of Electronic Patientreported Outcome Measures in the Remote Monitoring of Inflammatory Arthritis: A Systematic Review and Meta-analysis	Nikita Arumalla, Chun K. D. Chan, Mark Gibson, Yik L. Man, Maryam A. Adas, Sam Norton, James B. Galloway and Toby Garrood	Literature Review	Fewer f2f visits were needed in the remote ePROM group during the follow-up window, with a large effect size noted (SMD−0.93; 95% CI−2.14 to 0.28), with significant heterogeneity across studies (I2 = 98.69%) (pg.1899). Patients being monitored wth remote ePROMs used fewer clinic visits, but the meta-analysis for this outcome was not statistically significant. The direction of effect was fewer vis…	Inflammatory Arthritis		PROs	UK										Systematic Review and Meta-analysis	2023
12	Integrating Patient-Generated Health Data Into Clinical Care Settings or Clinical Decision-Making: Lessons Learned From Project HealthDesign	Deborah J Cohen, Sara R Kellerm Gillian R Hayes, David A Dorr, Joan S Ash, Dean F Sittig	Article (Paper?)	Health care professionals and PHD study team members reported that PGHD fostered a deeper and more accurate understanding of patient's illness through tracking of key symptoms and reported having better informed visits with patients who collected PGHD (pg.4) Health care professionals also reported that the ability to monitor and assess patient data between clinic visits allowed them to identify p…	Asthma, cognitive decline, Crohn disease, premature infants	focused on integrating PGHD into clinical care through health IT tools, with varying levels of integration into clinical workflows, used with consultation,	PGHD	USA					5 studies	12 HCPs, 13 PHD study team members	Outpatient care			Qualitative	2016
13	Providing 'the bigger picture': benefits and feasibility of integrating remote monitoring from smartphones into the electronic health record	Lynn Austin, Charlotte A. Sharp, Sabine N. van der Veer, Matthew Machin, John Humphreys, Peter Mello, Jill McCarthy, John Ainsworth, Caroline Sanders and William G. Dixon	Article	The integration of data into the EHR with graphical summaries view during consultations was percieved to have a positive impact by patients and clinicians. The frequency of the data ensured feeting symptoms were captured, with the graph providing an understandable visual summary. Importantly, there were occasions when thegraphs picked up flares that patients had forgotten. Additionally, the graph…	Rheumatoid Arthritis	integrated PGHD from smartphones into EHR, used with consultations	PGHD	UK	Line graph	REMORA	32 -+[@Sex]84	75% Female	40		Outpatient Consulation		NHS	Feasibility study	2019
14	The role of phone-based triage nurses in supporting older adults with multimorbidity to digitally self-manage - Findings from the ProACT proof-of-concept study	Julie Doyle, Patricia McAleer, Cora van Leeuwen, Suzanne Smith, Emma Murphy, Myriam Sillevis Smitt, Mary Galvin, An Jacobs, Lorraine Tompkins, James Sheerin and John Dinsmore	Article	triage nurses reported that they reviewed all ProACT data to give them the“full picture” of the person (…) This allowed for a holistic assessment, which nurses identified as important when working with people who have multiple comditions (pg.6). The nurses said the data allowed them to see the results of the strategies PwMs (People with Multimorbidity) were putting in place to self-manage conditi…	Multimorbidity	utilised mhealth for self-management, focused on earlier triage, used with consultations	Wearables/Remote monitors, PGHD	Ireland and Beligium	Pie chart, Line graph	ProACT	IE: 74.23 (SD = 6.4) BE: 73.88 (SD = 6.23)	IE: 40% female BE: 28% female	120 (60 IE, 60 BE)					proof-of-concept study	2022
15	Toward Electronic Health Recording: Evaluation of Electronic Patient-reported Outcome Measures System for Remote Monitoring of Early Rheumatoid Arthritis.	Yasser El Miedany, Maha El Gaafary, Sally Youssef, Sami Bahlas, Samah Almedany, Ihab Ahmed, and Deborah Palmer	Article	For patients with early RA, these results revealed that the ePROM system provided a unique oppurtunity for diseare management in standard practice, because it facilitated closeer monitoring of the disease activity and real-time disease activity score measurement during this primary phase of inflammation. Further, because the ePROM was based on the original patient-driven PROM questionnaire, the c…	Rheumatoid Arthritis (early)	utilised ePROM integrated into EPR, with remote monitoring	PROM/ePROM	UK					211 patients (106 study, 105 control)		Outpatient			RCT	2016
16	Mobile App-based documentation of patient-reported outcomes — 3-months results from a proof-of-concept study on modern rheumatology patient management	Jutta G. Richter, Christina Nannen, Gamal Chehad, Hasan Acar, Arnd Becker, Reinhart Willers, Dörte Huscher and Matthias Schneider	Article	Patients considered the App as useful (2.1 (1.1), mean (SD), Likert scale 1-6) i.e, for their patient-physician interaction: 63.2% (n=24/38) reported that it was easier or at least partially easier (23.7%, n=9/38) for them to document the course of the disease using the app that "only" answering questions about their current health during routine outpatient visits (pg.5). ... our rheumatologists,…	Rheumatoid Arthritis	used for self-administered PROMs	PROM/ePROM	Germany		RheumaLive	50.1 (SD = 13.1)	78.3% female	60					proof-of-concept study	2021

## Sheet: Codes
Paper ref	raw_text	Initial	Themes/Category
1	clinicians introduced and discussed the PGHD during the review section of the appointment (pg. 627	Using data to guide discussion during appointment	Person-centered care		person centered care
1	In five appointments, the clinician integrated the PGHD into the introductory section (…) and in four appointments the PGHD was also discussed in the concluding section (pg627	Using data to guide discussion during appointment	Person-centered care		integration
1	3 main ways in which clinicians used the PGHD (...) to invite patients to collaborate, to corroborate patients verbal accounts, and to convince patients that further action was needed (pg.627	Using data to guide discussion during appointment	Person-centered care		visualisation
1	The clinician would discuss the graph trends with the patient during the introductory stage (...) This approch used the PGHD to elecit new information about their condition (pg627	Using data to guide discussion during appointment	Person-centered care		efficiency and time-saving
1	Clinicians most frequently used PGHD to corroborate the patient's verbal account during the review section. (It) became a tool to confirm, verify or even challenge what the patient had already reported earlier in the appointment (pg.628	Using data to guide discussion during appointment	Person-centered care		research
1	Clinicians would infrequently draw on the PGHD as additional evidence to convice the patient about proposed actions and treatment (pg.629	Using data to guide discussion during appointment	Person-centered care		clinical decision-making
1	This study has shown that, (...) integrating PGHD into appointments does not lead to a significant increast in the length of appointnments.	Does not increase appointment length	Efficiency and Time-saving
2	Most hospitals in Klang Valley do not have ICT infrastructure to support the usage of electronic data.	Integration challenges	Integration
3	Physicians valued the enhanced information that enabled a new comprehensive view of patients and their co-morbidities and may support treatment decisions. The data offered were used even though they are not yet officially recommended as standard of care (pg.10	More comprehensive view	Person-centered care
3	75% of the clinicians were satisfied with the CD (pg.8	Visualisation style liked	Visualisation
3	Patients' additional health data shared and provided in the CD via the PICASO platform helped the physicians in 70% of patient' visits in month 6 to full and in 19% to some extent to assess the course of patients' disease. Regarding 33% of their patients, they stated that it might have influenced their theraputic decision. In most patients' visits (82%), the CD use did not cause more work than be…	Data most useful for the visits	Person-centered care
4	Clinicians found the intervention generally non-intrusive and/or helpful is informing their discussions with patients (pg.787	Data useful for informing discussion	Person-centered care
4	(…) not disruptive to their workflows at all. One suggested the intervention reduced their workload by receiving updates from the nurse instead of making multiple calls to get a hols of patients (pg.787	May reduce workload	Efficiency and Time-saving
4	They mostly did not utilize the PRO data becuse they did not notice it in the EHR, but when they did, they found it helpful in discussions with patients because patients did not always remember when they had had asthma exacerbatins (pg.787	Picking up data that patients may have forgot, not always seen	Person-centered care (?)
4	Clinicians perceived that the interventipn facilitated triage of patients and likely identified those in need of clinical assistance earlier (pg.788	Identified those in need earlier	Person-centered care (?)
5	the value of expanding the technical and procedural capabilities for sharing PGHI, incorporating it into decision-making, documenting it, and engagine patients, and caregivers, and providers effectively needs greater exploration through formal and applied research (...) (pg.174	Not a lot of research done in the area	Research
5	these changes to health care systems will lead to greater creativity and innovation among health care providers, who will find new ways of delivering care in ways that are more information-driven, engaging, cost effective, and efficient, and better suited to meeting the needs of all patients, especially those with chronic diseases (pg.174-175	will lead to innovation	Research
6	All 14 people with diabetes rated the person-centered autonomy-supportive communication style of the HCPs positively, with mean scores ranging between 4.5 and 4.8 (out of 5) (pg. 8	Person-centred care used	Person-centered care
6	(…) felt that their HCPs were focused on their priorities, encouraged them to speak, and made them feel comfortable talking about their needs, and all felt they got the care and advice that they had hoped for. (...) people with diabetes expressed (...) that PRO helped focus on what was most important to them (pg.8	Data helps to focus discussions	Person-centered care
6	HCPs reported moderate improvement in preparedness and active engagement among people with diabetes during the visit. HCPs were neutral or marginally positive about the abilit of PRO to uncover previously unknown clinical challenges of people with diabetes, and in 50% (6/12) of visits, HCPs highlighted some challenges related to the use of PRO during the visit (pg.10) HCPs felt that PRO helped fo…	Data helped patients to be more engaged in appointments	Person-centered care
6	(HCPs) reportes a number of challenges in half of the visits, reflecting in large part the fact that the HCPs were new to using the tool in a routine visit and there was no detailed manual for combining PRO and clinical data during the visit.	Training necessary to use data effectively	Integration
7	Key findings from clinicans included, first, that they believed the availability of PRO data viewable directly within the patient chart may help them prepare for a visit, allow them to bring up issues that the patients may have forgotten, and help them identify issues that patients may be reluctant to bring up themselves during visits (pg.970	Data helpful to prepare for a visit, captures data that might be forgotten	Person-centered care
7	Several clinicians recognised benefits such as freeing up slots for patients who need them more and better patient satisfaction (pg.970-971	Use of data may reduce unnecessary appointments, increase patient satisfaction	Efficiency and Time-saving
8	Patients in both groups also stated that the app had a positive effect on thei doctor visits and that they symptoms were encountered for shared review (pg.6	Use of data had good effect on doctor visit	Person-centered care
9	ePRO monitoring could be used to actually guide therapeutic decisions (pg.1906	Data could be used to guide decision-making	Clinical Decision-making
9	Early implementation of ePROs enabled remote, yet standardised assessment of therapeutic response and importantly timely change of treatment (pg.1909	Enabled timely change of treatment	Clinical Decision-making
10	We categorised self-monitoring devices as contributing to clinical decision-making or management in 127/185 (69%) cases. In a sizeable portion (55/127), patient-supplied data assisted with managing known conditions. In 46/127 letters, patient data facilitated cardiac diagnoses (pg.4	self-monitoring devices contibute to decision-making or management.	Clinical Decision-making
10	In 58.185 (31%) cases self-monitoring data appeared unhelpful. In 28/58 cases, patient-supplied data was recorded but appeared unrelated to presenting problems or co-morbid conditions.	self-monitoring not always helpful	Clinical Decision-making
11	Fewer f2f visits were needed in the remote ePROM group during the follow-up window, with a large effect size noted (SMD−0.93; 95% CI−2.14 to 0.28), with significant heterogeneity across studies (I2 = 98.69%) (pg.1899	reduced number of visits needed	Efficiency and Time-saving
11	Patients being monitored wth remote ePROMs used fewer clinic visits, but the meta-analysis for this outcome was not statistically significant. The direction of effect was fewer visits, but we acknowledge the limited data availble for this, and no significant different here is not the same as concluding we have proved no difference (pg.1901	reduced number of visits needed, not statistically significant (limited data)	Efficiency and Time-saving
12	Health care professionals and PHD study team members reported that PGHD fostered a deeper and more accurate understanding of patient's illness through tracking of key symptoms and reported having better informed visits with patients who collected PGHD (pg.4) Health care professionals also reported that the ability to monitor and assess patient data between clinic visits allowed them to identify p…	increased understanding of patients illness, better informed visits. Identified patients not reaching healthcare goals	Person-centered care
12	As one clinician in Project 3 noted, there were benefits to keeping patients out of the clinic by managing their treatments at home (pg.5	reduced number of visits	Efficiency and Time-saving
12	When the staff was responsible for reviewing and acting on PGHD, both health care professionals and study staff reported that practice protocols were needed to guide staff decisions and actions (pg.5	Training necessary to use data effectively	Integration
12	Health care professionals reported wanting data integrated in the EHR to make it easier to use and more accessible at the point of care (pg.5) Health care professionals also reported concerns about security of communications with patients and maintenance of privacy and confidentiality (pg.6	integrating with EHR would make it more accessible	Integration
12	All 5 PHD projects provided health care professionals with data dashboards, which are Web-based tools that aggregate, summarize, and visualize PGHD. Participants reported that the ability to sort or summarize data in a descriptive manner, or to graph it in different ways, helped health care professionals to more quickly see patterns in the data patients' generated, and to extrapolate something me…	visualisation and summarization helpful to take meaning from data	Visualisation
12	In addition to being able to visualize and manipulate data, health care professionals reported the need t customize their dashboards (pg.6	customisation helpful for HCPs	Visualisation
12	We found that the usefulness of PGHD in the outpatient seting rests not only on data having clinical relevance but also relies on patients to collect these data (pg.7	need patients to engage for full potential	Integration
13	The integration of data into the EHR with graphical summaries view during consultations was percieved to have a positive impact by patients and clinicians. The frequency of the data ensured feeting symptoms were captured, with the graph providing an understandable visual summary. Importantly, there were occasions when thegraphs picked up flares that patients had forgotten. Additionally, the graph…	has this point already been made from same paper?
13	The graphical representation of data served as a material prompt to enable person-centred consultations by bringing evidence to frame discussions about changing symptoms, in a way that seemed to transform the nature of interactions within consultations. The data display, (...) made it easier for patients to play a more active role in discussions and be better heard (pg375	visualisation helpful, person-centred consultations	Visualisation, Person-centered care
13	Assessment of disease was based more accurately on patients' experience through time, thereby lending itself to a more accurate and personalized approach to discussions (...) (pg375	more accurate to patients experience of disease, more personalized care	Person-centered care
13	Clinicians reported that interpreting the longitudinal REMORA data during consultations was quick and easy, particularly using the graph function. This was considered potentially time-saving (pg375	visualisation helpful (time-saving)	Visualisation
14	triage nurses reported that they reviewed all ProACT data to give them the“full picture” of the person (…) This allowed for a holistic assessment, which nurses identified as important when working with people who have multiple comditions (pg.6	gives a better overview of patient	Person-centered care
14	The nurses said the data allowed them to see the results of the strategies PwMs (People with Multimorbidity) were putting in place to self-manage conditions and control symptoms (pg.6	could see if self-management working	Person-centered care
14	The nurses reported that holistically reviewing all data supported their decision-making when an alert occurred. The data helped in determining the curse of action they advised the PwM to take, such as whether to adjust behaviour, contact the general practicioner (GP), or go to the Accident and Emergency Department (pg.6	supported decision-making	Clinical Decision-making
14	A factor identified as important in decision-making was not losing the person in the data. While the data was considered necessary in decision making, the nurses emphasised valuing the PwM's perception of how they were feeling, as well as the importance of assessing by listening; for example, someone with COPD might have a very low blood oxygen reading (which would create an alert) but would not …	necessary to look at things other than the data aswell	Clinical Decision-making/Integration (?)
14	Triage nurses in Ireland also discussed how they provided support for PwMs with HCP visits, including support in preparing for the visit and discussion of the visit after it had happened. In terms of preparation, the triage nurses would advise PwMs to write questions for the visit and encourage them to ask their HCPs these questions (...) They also advised PwMs to bring their iPads to visits, to …	data used during visits	Person-centered care
14	Triage nurses repeatedly mentioned how being involved in ProACT triage gave them time to care. Unlike a GP or hospital appointment, triage nurses didn't have an allocated length of time for their phone call with PwMs. This allowed them to listen to PwMs and build rapport (...) Triage nurses also noted that they had time to review all ProACT data for PwMs, prior to their calls, which further suppo…	having time to view the data before appointment good	Efficiency and Time-saving
14	PwMs also spoke of experiencing positve clnical outcomes becayse of using ProACT and being monitored by the triage service. While in some cases, PwMs made the decision for themselves to visit their HCP because of their data, for others it was due to a recommendation from the triage nurses (pg.10	impacted clinical outcomes positively	Clinical Decision-making
14	Another common clinical outcome was new reports of changes in medication, noted from T3 onward. This occurred when a PwM was prompted to visit their HCP due to their data (pg.10	more often changing their medication	Clinical Decision-making
14	It is unclear whether improvements (in self-management) were a result of PwMs using the ProACT platform and actively monitoring and reviewing data, or the education, advice and feedback provided by the triage nurses or a combination of both the technology and triage support (pg.11	unclear whether helped self-management	Person-centered care
15	For patients wit+B10:B52h early RA, these results revealed that the ePROM system provided a unique oppurtunity for diseare management in standard practice, because it facilitated closeer monitoring of the disease activity and real-time disease activity score measurement during this primary phase of inflammation. Further, because the ePROM was based on the original patient-driven PROM questionnair…	closer monitoring of disease activity, meaningful data for both patient and HCP, enabled patient-centred care	Person-centered care
15	In addition to the reported finding, implementing a PROM system in standard practice did improve patient-rheumatologist communication during clinic visits. Results of this work showed the ePROM was able to alert clinicians to acute needs for symptom management between visits (pg.2111	improved patient-clinician communication	Person-centered care
15	The electronic format enabled the trating rheumatologist(s) to hve systematically collected symptom data that can support clinical decision making. These features have been found to improve patient satisfaction with their care and have the potential to improve symptom management (pg.2111	supported clinical decision-making, improved patient satifaction	Clinical Decision-making
15	The ePROM system does not replace the patient-clinician clinical assessment and discussion, but it helps to focus the dialogue on symptoms that need consideriation and allows the clinican to quickly determine whether the patient's symptoms are worsening or improving over time. Therefore it has a time-saving effect on clinic visits. Results of this work revealed that ePROM performace achieved the …	necessary to have appointments still, helps to focus conversation, time-saving	Integration, Person-centred care, Efficiency and Time-saving
16	Patients considered the App as useful (2.1 (1.1), mean (SD), Likert scale 1-6) i.e, for their patient-physician interaction: 63.2% (n=24/38) reported that it was easier or at least partially easier (23.7%, n=9/38) for them to document the course of the disease using the app that "only" answering questions about their current health during routine outpatient visits (pg.5	useful for patient-physician interaction, easier to document course of disease	Person-centered care
16	... our rheumatologists, who e.g valued the App data for permitting broader views on the course of the disease, reported some positive effect on the patient-physician interaction and on therapy adherance, and reccommended its further use (pg.6	broader views on the course of the disease. Improced patient-pysician interaction	Person-centered care
	16, 15, 13, 11, 10, 9
